# Supplementary material for: Variability of clinical chemical and hematological parameters, immunological parameters, and behavioral tests in data sets of the Mouse Phenome Database
Source: PLoS One. 2023 Jul 12;18(7):e0288209. doi: 10.1371/journal.pone.0288209 (PMC10337919; doi:10.1371/journal.pone.0288209)
Supplement: S1 Table — (XLSX) [file pone.0288209.s002.xlsx]

## Sheet: Table S1
Supplementary Table S1. List of the projects selected from the Mouse Phenome Database (https://phenome.jax.org) for this study for each parameter analyzed.
Trait	Parameter	Project
Clinical chemistry	a-amylase	Eumorphia1
		GMC16
		RIKEN-EAD1
		RIKEN-EAD2
	ALT	Donahue9
		Eumorphia1
		GMC16
		JaxCC1
		Jaxpheno3 8wks
		Jaxpheno3 16wks
	AP	Donahue9
		Eumorphia1
		GMC16
		JaxCC1
		RIKEN-EAD1
		RIKEN-EAD2
		Yuan3
	AST	Eumorphia1
		GMC16
		JaxCC1
		Lake1
		RIKEN-EAD1
		RIKEN-EAD2
	calcium	Chesler2
		Donahue9
		Eumorphia1
		GMC16
		JaxCC1
		Jaxpheno3 8wks
		Jaxpheno3 16wks
		RIKEN-EAD1
		RIKEN-EAD2
		Shockley1
		Tordoff3
		Yuan3
	chloride	CGDpheno1
		Chesler2
		Donahue9
		Eumorphia1
		GMC16
		JaxCC1
		Yuan3
	cholesterol	CGDpheno1
		CGDpheno3
		Eumorphia1
		GMC06
		GMC16
		JaxCC1
		Jaxpheno3 8wks
		Jaxpheno3 16wks
		Lake1
		Paigen2
		Paigen4
		RIKEN-EAD1
		RIKEN-EAD2
		Schonfeld1
		Shockley1
		Svenson3
	CK	Eumorphia1
		Jaxpheno3 8wks
		Jaxpheno3 16wks
	creatinine	Chesler2
		Donahue9
		Eumorphia1
		GMC16
		RIKEN-EAD1
		RIKEN-EAD2
	glucose	CGDpheno1
		CGDpheno3
		Chesler2
		Eumorphia1
		GMC06
		GMC16
		JaxCC1
		Jaxpheno3 8wks
		Jaxpheno3 16wks
		Lake1
		Palmer5
		RIKEN-EAD1
		RIKEN-EAD2
		Schonfeld1
		Shockley1
		Svenson3
	phosphorus	Donahue9
		Eumorphia1
		GMC16
		JaxCC1
		Jaxpheno3 8wks
		Jaxpheno3 16wks
		RIKEN-EAD1
		RIKEN-EAD2
		Yuan3
	potassium	CGDpheno1
		Chesler2
		Donahue9
		Eumorphia1
		GMC16
		JaxCC1
		Yuan3
	sodium	CGDpheno1
		Chesler2
		Donahue9
		Eumorphia1
		GMC16
		JaxCC1
		Yuan3
	totalprotein	Donahue9
		Eumorphia1
		GMC16
		JaxCC1
		Jaxpheno3 8wks
		Jaxpheno3 16wks
		RIKEN-EAD
		RIKEN-EAD1
		Yuan3
	triglycerides	CGDpheno1
		CGDpheno3
		Eumorphia1
		GMC06
		GMC16
		JaxCC1
		Jaxpheno3 8wks
		Jaxpheno3 16wks
		Lake1
		Paigen2
		Paigen4
		RIKEN-EAD1
		RIKEN-EAD2
		Schonfeld1
		Shockley1
		Svenson3
	urea	CGDpheno1
		Chesler2
		Donahue9
		Eumorphia1
		GMC16 urea_21
		JaxCC1
		Jaxpheno3 8wks
		Jaxpheno3 16wks
		RIKEN-EAD1
		RIKEN-EAD2
		Shockley1
		Yuan3
	uric acid	Eumorphia1
		RIKEN-EAD1
		RIKEN-EAD2
Hematoloy	hemoglobin	CGDpheno1
		CGDpheno3
		Chesler2
		Eumorphia1
		GMC15
		Graubert1
		JaxCC1
		Jaxpheno4 8wks
		Jaxpheno4 16wks
		Justice2
		Lake1
		Peters1
		Peters4
		RIKEN-EAD1
		RIKEN-EAD2
		Svenson3
	MCV	Brugnara1
		CGDpheno1
		CGDpheno3
		Chesler2
		Eumorphia1
		GMC15
		JaxCC1
		Jaxpheno4 8wks
		Jaxpheno4 16wks
		Justice2
		Lake1
		Peters1
		Peters4
		RIKEN-EAD1
		RIKEN-EAD2
		Svenson3
	platelets	CGDpheno1
		CGDpheno3
		Chesler2
		Eumorphia1
		GMC15
		Graubert1
		JaxCC1
		Jaxpheno4 8wks
		Jaxpheno4 16wks
		Justice2
		Lake1
		Peters1
		Peters4
		RIKEN-EAD1
		RIKEN-EAD2
		Svenson3
	RBC	CGDpheno1
		CGDpheno3
		Chesler2
		Eumorphia1
		GMC15
		JaxCC1
		Jaxpheno4 8wks
		Jaxpheno4 16wks
		Justice2
		Lake1
		Peters1
		Peters4
		RIKEN-EAD1
		RIKEN-EAD2
		Svenson3
	WBC	CGDpheno1
		CGDpheno3
		Chesler2
		Eumorphia1
		GMC15
		Graubert1
		JaxCC1
		Jaxpheno4 8wks
		Jaxpheno4 16wks
		Justice2
		Lake1
		Peters1
		Peters4
		Petkova1
		RIKEN-EAD1
		RIKEN-EAD2
		Svenson3
Immunology	B cells %	Donahue5
		Donahue6
		Jaxpheno6 8wks
		Jaxpheno6 16wks
		Petkova1
	CD4 cells %	Donahue5
		Donahue6
		Jaxpheno6 8wks
		Jaxpheno6 16wks
		Petkova1
	CD8 cells %	Donahue5
		Donahue6
		Jaxpheno6 8wks
		Jaxpheno6 16wks
		Petkova1
	granulocytes n	Chesler2
		Chesler3
	granulocytes %	Chesler2
		Chesler3
		Jaxpheno6 8wks
		Jaxpheno6 16wks
	granulocytes: basophiles n	Collins1
		Jaxpheno4 8wks
		Jaxpheno4 16wks
		Lake1
		Peters4
	granulocytes: basophiles %	CGDpheno3
		Collins1
		JaxCC1
		Jaxpheno4 8wks
		Jaxpheno4 16wks
		Justice2
		Lake1
		Peters1
		Peters4
		Svenson3
	granulocytes: eosinophiles n	Collins1
		Jaxpheno4 8wks
		Jaxpheno4 16wks
		Lake1
		Peters4
	granulocytes: eosinophiles %	CGDpheno3
		Chesler2
		Chesler3
		Collins1
		Donahue5
		Donahue6
		JaxCC1
		Jaxpheno4 8wks
		Jaxpheno4 16wks
		Justice2
		Lake1
		Peters1
		Peters4
		Petkova1
		Svenson3
	granulocytes: neutrophiles n	Collins1
		Graubert1
		Jaxpheno4 8wks
		Jaxpheno4 16wks
		Lake1
		Peters4
	granulocytes: neutrophiles %	CGDpheno1
		CGDpheno3
		Collins1
		Donahue5
		Donahue6
		Graubert1
		JaxCC1
		Jaxpheno4 8wks
		Jaxpheno4 16wks
		Justice2
		Lake1
		Peters1
		Peters4
		Petkova1
		Svenson3
	immunoglobulin A n	Donahue7
		Donahue8
		Eumorphia7
		GMC20
	immunoglobulin G n	Donahue7
		Donahue8
		Eumorphia7
		GMC20
	immunoglobulin M n	Donahue7
		Donahue8
		Eumorphia7
		GMC20
	lymphocytes n	Chesler2
		Chesler3
		Collins1
		Eumorphia1
		Graubert1
		Jaxpheno4 8wks
		Jaxpheno4 16wks
		Lake1
		Peters4
	lymphocytes %	CGDpheno1
		CGDpheno3
		Chesler2
		Chesler3
		Collins1
		Graubert1
		JaxCC1
		Jaxpheno4 8wks
		Jaxpheno4 16wks
		Justice2
		Lake1
		Peters1
		Peters4
		Petkova1
		Svenson3
	monocytes n	Chesler2
		Chesler3
		Collins1
		Eumorphia1
		Jaxpheno4 8wks
		Jaxpheno4 16wks
		Lake1
		Peters4
	monocytes %	CGDpheno1
		CGDpheno3
		Chesler2
		Chesler3
		Collins1
		Donahue5
		Donahue6
		JaxCC1
		Jaxpheno4 8wks
		Jaxpheno4 16wks
		Jaxpheno6 8wks
		Jaxpheno6 16wks
		Justice2
		Lake1
		Peters1
		Peters4
		Petkova1
		Svenson3
	NK cells %	Donahue5
		Donahue6
		Jaxpheno6 8wks
		Jaxpheno6 16wks
		Petkova1
	NK T cells %	Jaxpheno6 8wks
		Jaxpheno6 16wks
	T cells %	Donahue5
		Donahue6
Behavior	acoustic startle response	GMC05
		JaxCC1
		Palmer5
		Petryshen1
		Spijker1
		Willott1
	conditioned place preference	CSNA03 6-14wks
		CSNA03 12wks
		Gould4
	elevated plus maze	Brown1
		Gould2
		Gould3
		Schalkwyk1
		Shin1
		Spijker2
		Trullas1
		Wahlsten1
		Wiltshire1
	elevated zero maze	Brown1
		Flaherty1
	fear conditioning	Bolivar2
		Gould2
		Gould3
		HMDPpheno4
		Mitchell1
		Palmer1
		Palmer5
		Shin1
	gait analysis	Kumar4
		Seburn2
	grip strength	Crabbe4
		GMC02
		JaxCC1
		Jaxpheno7
		Jaxwest1
		Lake3
		Seburn2
	hole board	CSNA03 4-13wks
		CSNA03 4-19wks
		Donahue3
		JaxCC1
		Kliethermes1
		Lake3
	home cage monitoring	Kas1
		Koide
		Loos2
		Spijker2
	light-dark box	Brown1
		Chesler2
		Chesler4
		Gershenfeld1
		JaxCC1
		Koide1
		Schalkwyk1
		Spijker2
		Wiltshire1
		CSNA03 4-14wks
		CSNA03 4-19wks
	monitoring system	Lightfoot1
		Auwerx2
		Bolivar3
		Eviskova1
		GMC09
		Kliethermes1
		Mitchell1
		Molenhuis1
		Seburn1
		Trullas1
		Zimmermann1
	morris water maze	Brown2
		Schalkwyk1
	open field	Bolivar 1
		Bolivar4
		Brown1
		Chesler2
		Chesler4
		Crowley1
		Crusio1
		Donahue3
		Donahue4
		Gershenfeld1
		GMC01
		Golani1
		JaxCC1
		Koide3
		Kumar2
		Kumar3
		Metten1
		Palmer2
		Pletcher1
		Richfield1
		Schalkwyk1
		Shin1
		Spijker2
		Tarantino1
		Tarantino2
		Thomsen1
		Trullas1
		Wahlsten1
		Wiltshire1
		Wiltshire2
		CSNA03 4-14wks
	operant conditioning chamber	CSNA03 2018
		CSNA03 2021
		Dickson1
		Jentsch1
	rotarod	Brown2
		Crabbe2
		Crabbe3
		GMC04
		JaxCC1
		Jaxpheno7
		Lake3
		Mao1
	tail suspension	Chesler4
		Gershenfeld1
		JaxCC1
		Pletcher1
		Schalkwyk1
		Wiltshire2
	three chamber assay	Moy1
		Shin1
Controls	body length	Ackert1
		CGDpheno1
		GMC14
		GMC18
		JaxCC1
		Kumar4
		Reed2
		RIKEN-EAD1
		RIKEN-EAD2
		Svenson4
	relative organ weight	Crusio1
		Deschepper1
		Eumorphia6
		Gupta1
		Harrill2
		JaxCC1
		Jaxpheno2 8wks
		Jaxpheno2 16wks
		Maurer1
		Rusyn2
		Schonfeld1
		Wahlsten1
